# Supplementary material for: Real-time tracking of Tomato brown rugose fruit virus (ToBRFV) outbreaks in the Netherlands using Nextstrain
Source: PLoS One. 2020 Oct 8;15(10):e0234671. doi: 10.1371/journal.pone.0234671 (PMC7544112; doi:10.1371/journal.pone.0234671)
Supplement: S1 Table — (XLSX) [file pone.0234671.s006.xlsx]

## Sheet: S1 Table
S1 Table. Details of real-time RT-PCR detection and RNAseq-based verification tests performed on ToBRFV samples included in this study.
Sample ID	Subsample	real-time RT-PCR results (Cq-values)			RNAseq reads generated	Contigs obtained using all data	Putative ToBRFV contigs detected	Genome size	Average coverage	Major genotype	NCBI accesion(s) ToBRFV	SRA(s)
		Coat protein (FAM-label)	Movement protein (ATTO532 -label)	Spike-in control (TxRed-label)		(n)		(nt)	(x)	(%)
33194622	A	25.53	25.41	26.33	11227078	12357	No	-	-	not applicable	-	-
33194622	B	28.56	28.88	26.7	27075008	20637	No	-	-	not applicable	-	-
33194630	A	29.92	31.21	26.42	15398180	14807	No	-	-	not applicable	-	-
33194630	B	30.08	30.82	26.41	10730068	12139	No	-	-	not applicable	-	-
33610411*		7.49	7.21	17.1	60354850	29676	Yes	6376	455735	99.97	MN882011	ERS4296142
33993176		22.33	21.57	25.7	26487572	74393	Yes	6301	29	99.95	MN882012	ERS4296143
36132638	A	12.33	11.58	28.75	29966928	11434	Yes	6368	22940	81.96	MN882014	ERS4296170
36132638	B	26.41	26.43	27.69	24021486	10081	No	-	-	not applicable	-	-
36132654	A	28.81	28.29	26.85	25944952	17147	No	-	-	not applicable	-	-
38886177	A	29.29	29.85	27.5	12020948	12477	No	-	-	not applicable	-	-
38886177	B	11.93	7.43	26.9	10731492	11258	Yes	6388	23988	99.8	MN882015	ERS4296151, ERS4296152
38886230	A	11.15	5.88	26.97	12461426	12686	Yes	6379	32540	99.77	MN882016	ERS4296145, ERS4296146
38886230	B	9.33	4.51	27.42	11570152	10306	Yes	6376	74751	68.27	MN882017	ERS4296147, ERS4296148
38886257	A	19.3	21.31	26	10034074	9340	Yes	6368	43	99.24	MN882018	ERS4296149, ERS4296150
38886257	B	25.34	25.71	26.4	12280348	10936	No	-	-	not applicable	-	-
38887532	A	28.7	28.92	25.78	35700990	236	No	-	-	not applicable	-	-
38887532	B	29.55	29.76	25.5	28676624	376	No	-	-	not applicable	-	-
38887532	C	27.38	27.47	25.83	18572870	11096	No	-	-	not applicable	-	-
38887532	D	29.09	29.36	26.01	35137908	8480	No	-	-	not applicable	-	-
38887559	A	12.1	11.59	25.45	36355088	1010	Yes	6392	6318	98.88	MN882019	ERS4296199
38887559	B	12.06	11.1	25.76	40578752	303	Yes	6361	2225	99.55	MN882020	ERS4296200
38887559	C	10.22	5.69	26.24	25459444	2202	Yes	6356	31020	88.99	MN882021	ERS4296201
38890029	A	23.43	23.49	26.32	26026854	22692	Yes	6369	18	99.99	MN882022	ERS4296155
38890029	B	11.71	11.62	27.28	22046772	20042	Yes	6397	29301	88.46	MN882023	ERS4296156
39055711	A	8.97	7.67	29.53	25431694	8841	Yes	6375	140957	78.65	MN882024	ERS4296168
39055711	B	6.73	6.29	28.24	24095344	10957	Yes	6376	141782	82.599	MN882025	ERS4296169
39058293	A	10.16	7.16	26.7	29550732	2706	Yes	6345	151471	86.34	MN882026	ERS4296197
39058293	B	10.46	7.84	26.69	36941396	829	Yes	6376	2863	68.6	MN882027	ERS4296198
39070014	A	8.79	7.36	28.67	23663260	12301	Yes	6375	142250	82.31	MN882028	ERS4296173
39070014	B	7.76	6.67	28.78	36577964	14665	Yes	6376	300166	85.62	MN882029	ERS4296174
39070022	A	8.21	8.69	30.81	23764876	11682	Yes	6375	209993	86.845	MN882030	ERS4296187
39070022	B	7.28	7.95	30.19	23282622	12894	Yes	6375	275242	85.475	MN882031	ERS4296188
39070030	A	8.95	9.41	29.77	19952296	17497	Yes	6375	170867	71.58	MN882032	ERS4296189
39070030	B	8.82	8.8	29.71	62145060	25654	Yes	6379	579611	77.33	MN882033	ERS4296190
39070110	A	8.74	7.21	31.01	24981052	28931	Yes	6375	114916	87.66	MN882034	ERS4296191
39070110	B	9.04	7.55	29.7	17472342	8041	Yes	6371	90477	83.43	MN882035	ERS4296192
39070110	C	11.09	10.56	28.17	23907170	42166	Yes	6380	180368	73.56	MN882036	ERS4296193
39070153	A	17.54	17.17	25.09	13119210	43840	Yes	6377	4326	84.65	MN882037	ERS4296157, ERS4296158
39070153	B	16.2	15.32	25.71	10821664	27141	Yes	6369	45659	67.17	MN882038	ERS4296159, ERS4296160
39070153	C	14.28	13.71	24.42	9571520	20546	Yes	6344	3629	81.69	MN882039	ERS4296161, ERS4296162
39070153	D	11.74	10.98	25.57	13204980	13233	Yes	6376	98988	70.29	MN882040	ERS4296163, ERS4296164
39070153	E	8.54	5.14	27.03	14618832	12529	Yes	6394	184109	99.87	MN882041	ERS4296165
39072829	B	26.4	26.4	27.9	31406264	49883	No	-	-	not applicable	-	-
39563361	A	10.78	6.86	26.29	26468800	20222	Yes	6392	93216	76.38	MN882042	ERS4296153
39563361	B	21.94	21.5	26.13	24781804	21039	Yes	6320	35	99.84	MN882043	ERS4296154
39563371	B	26.24	26.21	27.19	15856276	11092	No	-	-	not applicable	-	-
39563388	A	10.43	10.16	27.76	19442238	16969	Yes	6366	15387	99.719	MN882044	ERS4296166
39563388	B	5.02	5.13	27.92	29415610	13562	Yes	6374	213334	99.889	MN882045	ERS4296167
39941430	A	21.56	22.41	28.27	23443562	27445	Yes	6322	44	98.002	MN882046	ERS4296177
39941430	B	11.32	12.04	29.85	22411708	68986	Yes	6362	17780	78.81	MN882047	ERS4296178
39941596	A	29.39	30.79	28.52	30790480	8809	Yes	6376	42	100	MN882048	ERS4296182
39941596#	B-1	20.35	16.9	28.44	22302006	6305	Yes	6375	596	99.655	MN882049	ERS4296183
39941596#	B-2	20.35	16.9	28.44	17919060	227	Yes	6373	13	100	MN882050	ERS4296196
39941617	A	21.58	23.04	28.22	26657734	3635	Yes	6353	18	100	MN882051	ERS4296184
39941617	B	26.32	27.88	28.35	21338392	20323	No	-	-	not applicable	-	-
39941625	A	14.89	15.42	29.61	23266978	5742	Yes	6376	3401	99.694	MN882052	ERS4296179
39941625	B	25.47	26.42	30.29	19826274	4011	No	-	-	not applicable	-	-
39941641	A	8.62	8.69	29.29	19894480	4072	Yes	6377	148452	54.48	MN882053; MN882054	ERS4296185
39941641	B	7.13	8.53	29.42	24193284	4336	Yes	6367	231908	63.02	MN882055; MN882056	ERS4296186
39941668	A	12.47	12.75	28.65	22007284	6259	Yes	6363	17102	99.41	MN882057	ERS4296180
39941668	B	12.48	13.26	28.97	22633920	3908	Yes	6351	10579	88.1772	MN882058	ERS4296181
39942291	B	30.04	30.3	27.69	29780828	5660	No	-	-	not applicable	-	-
39962055	A	6.68	8.08	28.54	34965938	21891	Yes	6379	199080	74.455	MN882059	ERS4296194
39962055	B	6.56	8.04	28.39	18076140	7391	Yes	6380	198499	78.745	MN882060	ERS4296195
39962442	A	10.34	11.23	29.23	26232994	7216	Yes	6375	63001	77.64	MN882061	ERS4296175
39962442	B	10.22	10.53	28.53	33412090	19149	Yes	6374	106466	87.08	MN882062	ERS4296176
39963015	A	8.6	7.62	27.83	26609026	10345	Yes	6370	151285	74.69	MN882063	ERS4296171
39963015	B	9.96	8.36	27.62	24817844	14128	Yes	6367	71152	74.8833	MN882064	ERS4296172
39976836	A	24.47	24.92	26.51	9857766	10669	No	-	-	not applicable	-	-
39976836	B	25.69	28.05	26.03	10024838	10417	No	-	-	not applicable	-	-
39976860		19.75	19.5	26.12	31076728	64590	Yes	6353	125	99.805	MN882013	ERS4296144
* The fluorescent signal of undiluted sample 33610411 was too high for the software to calculate a reliable baseline and Cq value. A 100x dilution of the sample resulted in Cqs of 7.49, 7.21, and 17.1 for the CP, MP and spike-in assays respectively.
# Biological duplicates
